# Supplementary material for: Reconstruction and Analysis of the Immune-Related LINC00987/A2M Axis in Lung Adenocarcinoma
Source: Front Mol Biosci. 2021 Apr 27;8:644557. doi: 10.3389/fmolb.2021.644557 (PMC8111304; doi:10.3389/fmolb.2021.644557)
Supplement: Supplementary file 1 [file Table_1.XLSX]

## Sheet: Sheet1
Supplymentary table S1 Correlation analysis of LINC00987 and A2M in pancancer
eRNA	Target	cancerType	cor	corPval
LINC00987	A2M	ACC	0.315433	0.004799
LINC00987	A2M	BLCA	0.233767	1.78e-06
LINC00987	A2M	BRCA	0.662404	0
LINC00987	A2M	CESC	0.511747	0
LINC00987	A2M	CHOL	0.338739	0.043874
LINC00987	A2M	COAD	0.672715	2.4e-63
LINC00987	A2M	DLBC	0.28832	0.047258
LINC00987	A2M	ESCA	0.480609	1.32e-10
LINC00987	A2M	GBM	0.276768	0.000296
LINC00987	A2M	HNSC	0.543559	0
LINC00987	A2M	KICH	0.672596	0
LINC00987	A2M	KIRC	0.57628	0
LINC00987	A2M	KIRP	0.509956	0
LINC00987	A2M	LAML	0.62465	0
LINC00987	A2M	LGG	0.110241	0.011203
LINC00987	A2M	LIHC	0.198518	0.000115
LINC00987	A2M	LUAD	0.657303	0
LINC00987	A2M	LUSC	0.230579	1.95e-07
LINC00987	A2M	MESO	0.669701	0
LINC00987	A2M	OV	0.171802	0.000796
LINC00987	A2M	PAAD	0.553262	0
LINC00987	A2M	PCPG	0.44453	4.29e-10
LINC00987	A2M	PRAD	0.704302	5.62e-76
LINC00987	A2M	READ	0.661233	0
LINC00987	A2M	SARC	0.269622	9.99e-06
LINC00987	A2M	SKCM	0.277307	1.08e-09
LINC00987	A2M	STAD	0.612403	0
LINC00987	A2M	TGCT	0.507117	4.8e-12
LINC00987	A2M	THCA	0.656556	0
LINC00987	A2M	THYM	0.272105	0.002841
LINC00987	A2M	UCEC	0.463212	0
LINC00987	A2M	UCS	0.134586	0.321745
LINC00987	A2M	UVM	0.08699	0.442137
